# Supplementary material for: Sensory cortex plasticity supports auditory social learning
Source: Nat Commun. 2023 Sep 20;14:5828. doi: 10.1038/s41467-023-41641-8 (PMC10511464; doi:10.1038/s41467-023-41641-8)
Supplement: Supplementary file 4 — Source Data [file 41467_2023_41641_MOESM4_ESM.xlsx]

## Sheet: Figure 1
Figure 1b	days of practice	saline-infused animal 1	saline-infused animal 2	saline-infused animal 3	saline-infused animal 4	saline-infused animal 5	saline-infused animal 6	Average	Standard deviation	Standard error
	1	<15 Nogo trials	<15 Nogo trials	<15 Nogo trials	<15 Nogo trials	<15 Nogo trials	<15 Nogo trials	NaN	NaN	NaN
	2	<15 Nogo trials	<15 Nogo trials	<15 Nogo trials	<15 Nogo trials	<15 Nogo trials	<15 Nogo trials	NaN	NaN	NaN
	3	<15 Nogo trials	<15 Nogo trials	0	<15 Nogo trials	0.8907	0.4352	0.441967	0.445389	0.181829
	4	0.5563	1.4961	0.9144	0.4699	0.6317	1.018	0.847733	0.381622	0.155796
	5	1.695	1.7928	1.5096	0.6504	0.9643	1.8679	1.41333	0.494556	0.201902
	6	1.6853	3.0006	2.122	2.3193	1.5528	2.018	2.11633	0.51695	0.211044
	7	2.1606	3.297	2.7233	2.3319	2.1862	2.3712	2.5117	0.434226	0.177272
	8	3.2897	NaN	NaN	NaN	3.2897	NaN	3.2897	0	0
	9	NaN	NaN	NaN	NaN	NaN	NaN	NaN	NaN	NaN
	10	NaN	NaN	NaN	NaN	NaN	NaN	NaN	NaN	NaN
days to reach criterion d'		5	4	5	6	6	5	5.16667	0.752773	0.307318
	days of practice	muscimol-infused animal 1	muscimol-infused animal 2	muscimol-infused animal 3	muscimol-infused animal 4	muscimol-infused animal 5	muscimol-infused animal 6	Average	Standard deviation	Standard error
	1	<15 Nogo trials	<15 Nogo trials	<15 Nogo trials	<15 Nogo trials	<15 Nogo trials	<15 Nogo trials	NaN	NaN	NaN
	2	<15 Nogo trials	<15 Nogo trials	<15 Nogo trials	<15 Nogo trials	<15 Nogo trials	<15 Nogo trials	NaN	NaN	NaN
	3	<15 Nogo trials	<15 Nogo trials	<15 Nogo trials	<15 Nogo trials	<15 Nogo trials	<15 Nogo trials	NaN	NaN	NaN
	4	<15 Nogo trials	<15 Nogo trials	<15 Nogo trials	<15 Nogo trials	<15 Nogo trials	<15 Nogo trials	NaN	NaN	NaN
	5	0.8397	<15 Nogo trials	<15 Nogo trials	<15 Nogo trials	<15 Nogo trials	<15 Nogo trials	0.8397	0	0
	6	0.5526	<15 Nogo trials	<15 Nogo trials	0.5402	<15 Nogo trials	0.1796	0.424133	0.211863	0.0864926
	7	0.9478	<15 Nogo trials	<15 Nogo trials	0.4352	0	0.9085	0.572875	0.447345	0.182628
	8	1.7927	-0.1796	0.4569	1.0438	0.1998	1.4086	0.787033	0.755229	0.308321
	9	1.2953	0.3348	1.6449	1.4781	1.0329	1.4466	1.20543	0.4736	0.193346
	10	2.3193	1.0169	2.5533	1.97	1.9382	1.72	1.91962	0.532716	0.21748
days to reach criterion d'		8	>10 days	9	10	10	10	9.4	0.894427	0.365148

## Sheet: Figure 2
Figure 2c	days of practice	social observer 1	social observer 2	social observer 3	social observer 4	social observer 5	social observer 6	Average	Standard deviation	Standard error
	1	<15 Nogo trials	<15 Nogo trials	<15 Nogo trials	<15 Nogo trials	<15 Nogo trials	<15 Nogo trials	NaN	NaN	NaN
	2	<15 Nogo trials	<15 Nogo trials	<15 Nogo trials	<15 Nogo trials	<15 Nogo trials	<15 Nogo trials	NaN	NaN	NaN
	3	0.3567	<15 Nogo trials	0.2932	0.953	0.789	0.5873	0.59584	0.280056	0.114332
	4	1.0037	1.2141	1.5744	1.5711	1.7081	0.33	1.23357	0.514768	0.210153
	5	1.0579	2.1835	2.521	1.8741	2.4365	1.0054	1.8464	0.670331	0.273662
	6	1.2006	2.4865	2.9757	2.172	2.5895	1.6791	2.1839	0.648825	0.264882
	7	1.5779	3.2897	NaN	2.7302	3.2897	2.1397	2.60544	0.745778	0.304463
	8	2.4541	NaN	NaN	NaN	NaN	2.3728	2.41345	0.0574878	0.0234693
	9	2.2463	NaN	NaN	NaN	NaN	2.43	NaN	NaN	NaN
	10	NaN	NaN	NaN	NaN	NaN	NaN	NaN	NaN	NaN
days to reach criterion d'		7	5	4	4	4	6	5	1.26491	0.516398
	days of practice	non-social exposure 1	non-social exposure 2	non-social exposure 3	non-social exposure 4	non-social exposure 5		Average	Standard deviation	Standard error
	1	<15 Nogo trials	<15 Nogo trials	<15 Nogo trials	<15 Nogo trials	<15 Nogo trials		NaN	NaN	NaN
	2	<15 Nogo trials	<15 Nogo trials	<15 Nogo trials	<15 Nogo trials	<15 Nogo trials		NaN	NaN	NaN
	3	<15 Nogo trials	<15 Nogo trials	<15 Nogo trials	<15 Nogo trials	<15 Nogo trials		NaN	NaN	NaN
	4	0.0401	<15 Nogo trials	<15 Nogo trials	<15 Nogo trials	<15 Nogo trials		0.0401	0	0
	5	0.4465	<15 Nogo trials	0	<15 Nogo trials	0.8907		0.445733	0.44535	0.181814
	6	1.0297	0	0.5341	<15 Nogo trials	0.6317		0.548875	0.424081	0.17313
	7	0.9457	0.0516	0	0.4699	0.9643		0.4863	1	0.408248
	8	1.7217	0.3097	0.4838	0.6504	1.5528		0.94368	0.647259	0.264242
	9	1.762	1.4648	0.9704	2.3193	2.1862		1.74054	0.548449	0.223903
	10	2.015	1.4883	1.102	2.2141	2.8441		1.9327	2	0.816497
	11	NaN	1.7159	1.2705	2.5483	2.8494		2.09603	0.729866	0.297967
	12	NaN	2.0756	1.5903	2.8982	2.8982		2.36557	0.646146	0.263788
	13	NaN	1.4745	2.0343	NaN	NaN		1.7544	3	1.22474
	14	NaN	1.8428	2.7487	NaN	NaN		2.29575	0.640568	0.261511
	15	NaN	2.1126	NaN	NaN	NaN		2.1126	0	0
days to reach criterion d'		8	11	12	9	8		9.6	1.81659	0.74162

## Sheet: Figure 3
Figure 3b-d	social observer				Figure 3b			Figure 3c			Figure 3d			Figure 3f			Figure 3g	cell 1	1	social observer	improve	cell 1	1	non-social exposure	improve	Figure 3h		Median Change in neural d' during exposure	days to reach criterion d'
FR	Early exposure	Late exposure	Practice		FR			CV			VS			Neural d'				cell 2	2	social observer	improve	cell 2	2	non-social exposure	improve		social observer 1	0.205481	6
min	0	0	15		All single units			All single units			All single units							cell 3	3	social observer	improve	cell 3	3	non-social exposure	improve		social observer 2	0.228174	5
25th percentile	1	3	17		social observer	early	8.065	social observer	early	0.704	social observer	early	0.013	social observer	early	0.335		cell 4	4	social observer	improve	cell 4	4	non-social exposure	improve		social observer 3	0.46	4
median	4	10	28			early	9.097		early	2.126		early	0.042		early	0.358		cell 5	5	social observer	improve	cell 5	5	non-social exposure	improve		social observer 4	0.305481	4
75th percentile	11	15	40			early	7.065		early	2.364		early	0.032		early	0.707		cell 6	6	social observer	improve	cell 6	6	non-social exposure	improve		social observer 5	0.3894	4
max	25	33	68			early	1.065		early	3.335		early	0.037		early	0.292		cell 7	7	social observer	improve	cell 7	7	non-social exposure	improve		social observer 6	0.3102	6
						early	3.677		early	3.032		early	0.024		early	0.705		cell 8	8	social observer	improve	cell 8	8	non-social exposure	improve		Average	0.316456	4.83333
						early	3.516		early	3.841		early	0.031		early	1.504		cell 9	9	social observer	improve	cell 9	9	non-social exposure	improve		Standard deviation	0.0961192	0.983192
	non-social exposure					early	9.613		early	1.472		early	0.024		early	0.492		cell 10	10	social observer	improve	cell 10	10	non-social exposure	improve		Standard error	0.0392405	0.401386
FR	Early exposure	Late exposure	Practice			early	6.871		early	2.051		early	0.011		early	0.321		cell 11	11	social observer	improve	cell 11	11	non-social exposure	improve
min	0	0	20			early	3.258		early	0.665		early	0.020		early	0.957		cell 12	12	social observer	improve	cell 12	12	non-social exposure	improve		non-social exposure 1	0.122817	8
25th percentile	2	6	22			early	3.548		early	3.499		early	0.011		early	0.946		cell 13	13	social observer	improve	cell 13	13	non-social exposure	improve		non-social exposure 2	0.104793	10
median	4	7	27			early	6.065		early	1.517		early	0.020		early	0.497		cell 14	14	social observer	improve	cell 14	14	non-social exposure	improve		non-social exposure 3	0.0607396	12
75th percentile	8	11	35			early	0.355		early	0.825		early	0.022		early	1.504		cell 15	15	social observer	improve	cell 15	15	non-social exposure	improve		non-social exposure 4	0.08	8
max	17	26	64			early	0.419		early	1.277		early	0.029		early	0.146		cell 16	16	social observer	improve	cell 16	16	non-social exposure	improve		Average	0.0920875	9.5
						early	0.129		early	0.788		early	0.027		early	0.340		cell 17	17	social observer	improve	cell 17	17	non-social exposure	improve		Standard deviation	0.027292	1.91485
						early	0.226		early	1.064		early	0.074		early	1.504		cell 18	18	social observer	improve	cell 18	18	non-social exposure	improve		Standard error	0.013646	0.957427
	social observer					early	0.290		early	1.991		early	0.016		early	0.555		cell 19	19	social observer	improve	cell 19	19	non-social exposure	improve
CV	Early exposure	Late exposure	Practice			early	2.065		early	2.874		early	0.037		early	1.151		cell 20	20	social observer	improve	cell 20	1	non-social exposure	worsen
min	0.25	0.25	0.35			early	0.548		early	2.636		early	0.030		early	0.273		cell 21	21	social observer	improve	cell 21	2	non-social exposure	worsen
25th percentile	0.6	0.75	0.5			early	11.710		early	1.693		early	0.017		early	0.350		cell 22	22	social observer	improve	cell 22	3	non-social exposure	worsen
median	1.17	0.95	0.58			early	1.484		early	3.118		early	0.015		early	0.230		cell 23	23	social observer	improve	cell 23	4	non-social exposure	worsen
75th percentile	2.4	1.75	0.7			early	7.871		early	2.576		early	0.029		early	0.206		cell 24	24	social observer	improve	cell 24	5	non-social exposure	worsen
max	4.5	3.25	0.8			early	13.065		early	1.328		early	0.019		early	0.364		cell 25	25	social observer	improve	cell 25	6	non-social exposure	worsen
						early	25.290		early	2.790		early	0.033		early	0.470		cell 26	26	social observer	improve	cell 26	7	non-social exposure	worsen
						early	10.065		early	1.952		early	0.023		early	0.179		cell 27	27	social observer	improve	cell 27	8	non-social exposure	worsen
	non-social exposure					early	4.968		early	3.365		early	0.026		early	0.471		cell 28	28	social observer	improve	cell 28	9	non-social exposure	worsen
CV	Early exposure	Late exposure	Practice			early	4.065		early	0.646		early	0.032		early	0.237		cell 29	29	social observer	improve	cell 29	10	non-social exposure	worsen
min	0.25	0.25	0			early	0.452		early	1.648		early	0.024		early	0.932		cell 30	30	social observer	improve	cell 30	11	non-social exposure	worsen
25th percentile	0.7	0.6	0.5			early	0.452		early	0.640		early	0.013		early	0.469		cell 31	31	social observer	improve	cell 31	12	non-social exposure	worsen
median	0.9	0.85	0.64			early	0.613		early	1.186		early	0.022		early	1.094		cell 32	32	social observer	improve	cell 32	13	non-social exposure	worsen
75th percentile	1.75	1.5	0.9			early	4.516		early	2.618		early	0.047		early	1.113		cell 33	33	social observer	improve	cell 33	14	non-social exposure	worsen
max	3.75	2.75	1.65			early	0.129		early	4.442		early	0.018		early	0.726		cell 34	34	social observer	improve	cell 34	15	non-social exposure	worsen
						early	4.161		early	3.456		early	0.008		early	0.461		cell 35	35	social observer	improve	cell 35	16	non-social exposure	worsen
						early	2.968		early	9.388		early	0.022		early	0.070		cell 36	36	social observer	improve	cell 36	17	non-social exposure	worsen
	social observer					early	0.355		early	3.973		early	0.009		early	0.796		cell 37	37	social observer	improve	cell 37	18	non-social exposure	worsen
VS	Early exposure	Late exposure	Practice			early	0.677		early	3.530		early	0.030		early	0.054		cell 38	38	social observer	improve	cell 38	19	non-social exposure	worsen
min	0	0	0			early	9.129		early	1.389		early	0.006		early	1.650		cell 39	39	social observer	improve	cell 39	20	non-social exposure	worsen
25th percentile	0.01	0.05	0.04			early	14.548		early	2.072		early	0.030		late	0.579		cell 40	40	social observer	improve	cell 40	21	non-social exposure	worsen
median	0.07	0.16	0.17			early	7.935		early	2.664		early	0.006		late	2.305		cell 41	41	social observer	improve	cell 41	22	non-social exposure	worsen
75th percentile	0.08	0.23	0.25			early	1.613		early	3.038		early	0.014		late	1.140		cell 42	42	social observer	improve	cell 42	23	non-social exposure	worsen
max	0.16	0.48	0.55			early	0.935		early	2.152		early	0.771		late	1.879		cell 43	43	social observer	improve	cell 43	24	non-social exposure	worsen
						early	0.645		early	1.275		early	0.171		late	1.577		cell 44	44	social observer	improve	cell 44	25	non-social exposure	worsen
						early	12.290		early	1.569		early	0.060		late	0.284		cell 45	45	social observer	improve	cell 45	26	non-social exposure	worsen
	non-social exposure					early	19.452		early	0.825		early	0.011		late	1.020		cell 46	46	social observer	improve	cell 46	27	non-social exposure	worsen
VS	Early exposure	Late exposure	Practice			early	11.839		early	2.315		early	0.154		late	2.343		cell 47	47	social observer	improve	cell 47	28	non-social exposure	worsen
min	0	0	0			early	25.290		early	2.061		early	0.047		late	0.522		cell 48	48	social observer	improve	cell 48	29	non-social exposure	worsen
25th percentile	0.02	0.04	0.06			early	12.097		early	1.610		early	0.040		late	1.151		cell 49	49	social observer	improve	cell 49	30	non-social exposure	worsen
median	0.04	0.14	0.22			early	17.290		early	2.420		early	0.087		late	2.741		cell 50	50	social observer	improve	cell 50	31	non-social exposure	worsen
75th percentile	0.05	0.2	0.38			early	16.613		early	0.978		early	0.071		late	0.816		cell 51	51	social observer	improve	cell 51	32	non-social exposure	worsen
max	0.08	0.44	0.68			early	8.032		early	1.936		early	0.018		late	1.750		cell 52	52	social observer	improve	cell 52	33	non-social exposure	worsen
						early	3.000		early	3.971		early	0.124		late	1.039		cell 53	53	social observer	improve	cell 53	34	non-social exposure	worsen
						early	2.806		early	2.802		early	0.132		late	0.825		cell 54	54	social observer	improve	cell 54	35	non-social exposure	worsen
						early	6.645		early	4.467		early	0.140		late	1.276		cell 55	55	social observer	improve	cell 55	36	non-social exposure	worsen
Figure 3f	social observer					early	6.323		early	8.786		early	0.088		late	1.695		cell 56	56	social observer	improve	cell 56	37	non-social exposure	worsen
Neural d'	Early exposure	Late exposure	Practice			early	1.452		early	1.240		early	0.139		late	1.417		cell 57	1	social observer	worsen	cell 57	38	non-social exposure	worsen
min	0	0	0.15			early	0.710		early	1.238		early	0.416		late	0.400		cell 58	2	social observer	worsen	cell 58	39	non-social exposure	worsen
25th percentile	0.25	0.3	0.85			early	1.323		early	2.677		early	0.147		late	1.453		cell 59	3	social observer	worsen	cell 59	40	non-social exposure	worsen
median	0.47	1	1.5			early	2.032		early	4.837		early	0.620		late	0.470		cell 60	4	social observer	worsen	cell 60	41	non-social exposure	worsen
75th percentile	0.9	1.6	2.4			early	0.677		early	7.792		early	0.063		late	0.237		cell 61	5	social observer	worsen	cell 61	42	non-social exposure	worsen
max	1.65	2.75	3.25			early	0.548		early	0.883		early	0.089		late	0.090		cell 62	6	social observer	worsen	cell 62	43	non-social exposure	worsen
						early	4.677		early	2.770		early	0.009		late	0.585		cell 63	7	social observer	worsen	cell 63	44	non-social exposure	worsen
	non-social exposure					early	1.806		early	0.881		early	0.083		late	0.611		cell 64	8	social observer	worsen	cell 64	45	non-social exposure	worsen
Neural d'	Early exposure	Late exposure	Practice			early	9.968		early	3.032		early	0.191		late	0.019		cell 65	9	social observer	worsen	cell 65	46	non-social exposure	worsen
min	0	0	0			early	2.581		early	1.268		early	0.155		late	0.190		cell 66	10	social observer	worsen	cell 66	47	non-social exposure	worsen
25th percentile	0.2	0.2	0.3			early	2.129		early	2.349		early	0.056		late	0.517		cell 67	11	social observer	worsen	cell 67	48	non-social exposure	worsen
median	0.71	0.53	1.07			early	6.581		early	1.973		early	0.409		late	1.110		cell 68	12	social observer	worsen	cell 68	49	non-social exposure	worsen
75th percentile	1.15	1.5	2.25			early	8.419		early	4.683		early	0.132		late	0.042		cell 69	1	social observer	no change	cell 69	50	non-social exposure	worsen
max	2.5	3.25	3.25			early	12.645		early	1.102		early	0.115		late	1.250		cell 70	2	social observer	no change	cell 70	51	non-social exposure	worsen
						early	5.484		early	3.328		early	0.217		late	0.983		cell 71	3	social observer	no change	cell 71	52	non-social exposure	worsen
						early	4.548		early	1.677		early	0.274		late	1.683		cell 72	4	social observer	no change	cell 72	53	non-social exposure	worsen
						early	14.387		early	1.705		early	0.046		late	0.012		cell 73	5	social observer	no change	cell 73	1	non-social exposure	no change
						early	0.871		early	0.724		early	0.226		late	2.204		cell 74	6	social observer	no change	cell 74	2	non-social exposure	no change
						early	86.806		early	1.986		early	0.182		late	0.366		cell 75	7	social observer	no change	cell 75	3	non-social exposure	no change
						early	2.903		early	0.713		early	0.087		late	1.683		cell 76	8	social observer	no change	cell 76	4	non-social exposure	no change
						early	1.290		early	2.143		early	0.105		late	2.405		cell 77	9	social observer	no change	cell 77	5	non-social exposure	no change
						early	1.290		early	0.722		early	0.018		late	0.153		cell 78	10	social observer	no change	cell 78	6	non-social exposure	no change
						early	3.129		early	1.463		early	0.007		late	1.056		cell 79	11	social observer	no change	cell 79	7	non-social exposure	no change
						early	0.226		early	2.346		early	0.007		late	0.019		cell 80	12	social observer	no change	cell 80	8	non-social exposure	no change
						early	3.839		early	1.323		early	0.099		late	2.119		cell 81	13	social observer	no change	cell 81	9	non-social exposure	no change
						early	4.194		early	2.924		early	0.103		late	0.093		cell 82	14	social observer	no change	cell 82	10	non-social exposure	no change
						early	4.516		early	0.717		early	0.154		late	0.429		cell 83	15	social observer	no change	cell 83	11	non-social exposure	no change
						early	0.194		early	1.492		early	0.169		practice	0.257		cell 84	16	social observer	no change	cell 84	12	non-social exposure	no change
						early	0.194		early	4.087		early	0.121		practice	1.290		cell 85	17	social observer	no change	cell 85	13	non-social exposure	no change
						early	7.387		early	0.874		early	0.179		practice	1.290		cell 86	18	social observer	no change	cell 86	14	non-social exposure	no change
						early	1.871		early	1.207		early	0.123		practice	0.316		cell 87	19	social observer	no change
						early	7.484		early	1.355		early	0.145		practice	1.290		cell 88	20	social observer	no change
						early	1.355		early	1.297		early	0.306		practice	1.504		cell 89	21	social observer	no change
						early	5.839		early	1.980		early	0.030		practice	2.301		cell 90	22	social observer	no change
						early	0.613		early	4.118		early	0.104		practice	2.690		cell 91	23	social observer	no change
						early	1.677		early	3.492		early	0.008		practice	3.290
						early	20.167		early	0.579		early	0.047		practice	3.271
						early	19.083		early	0.327		early	0.062		practice	0.495
						early	0.000		early	4.638		early	0.013		practice	1.075
						early	38.583		early	5.535		early	0.741		practice	3.290
						early	0.333		early	3.196		early	0.094		practice	1
						early	19.292		early	0.691		early	0.027		practice	2
						early	29.750		early	0.828		early	0.119		practice	3.251
						early	36.292		early	1.817		early	0.004		practice	2.354
						early	70.667		early	1.020		early	0.035		practice	2.093
						early	60.292		early	1.956		early	0.000		practice	2.210
						early	1.292		early	0.761		early	0.046		practice	0.212
						early	7.458		early	0.715		early	0.063		practice	0.321
						early	8.208		early	0.866		early	0.029		practice	1
						early	18.292		early	3.423		early	0.027		practice	3.290
						early	14.588		early	0.849		early	0.036		practice	2.020
						early	18.912		early	3.174		early	0.036		practice	1.408
						early	0.735		early	1.834		early	0.037		practice	0.710
						early	5.476		early	2.172		early	0.012		practice	1.617
						early	60.220		early	3.082		early	0.016		practice	3.184
						early	32.683		early	6.940		early	0.018		practice	1.494
						early	73.159		early	2.074		early	0.018		practice	3.290
						early	6.085		early	1.989		early	0.023		practice	0.202
						early	3.268		early	2.656		early	0.014		practice	0.176
						early	4.793		early	2.159		early	0.047		practice	1.683
						early	33.134		early	0.533		early	0.036	non-social exposure	early	0.123
						early	0.402		early	1.866		early	0.046		early	1.092
						early	1.280		early	6.592		early	0.065		early	0.204
						early	1.829		early	0.906		early	0.065		early	2.025
						early	2.573		early	1.573		early	0.049		early	2.545
						early	3.354		early	2.077		early	0.046		early	0.915
						early	2.634		early	0.636		early	0.037		early	0
						early	1.671		early	1.210		early	0.062		early	0.560
						early	7.439		early	0.855		early	0.028		early	0.880
						early	5.573		early	0.771		early	0.039		early	0.840
						early	0.671		early	0.638		early	0.037		early	0.821
						early	0.939		early	0.396		early	0.037		early	0.368
						early	2.256		early	1.221		early	0.016		early	0.467
						early	2.305		early	0.645		early	0.026		early	0.996
						early	2.268		early	1.168		early	0.014		early	0.952
						early	3.476		early	5.338		early	0.008		early	1.635
						early	3.951		early	1.275		early	0.006		early	1.673
						early	1.939		early	0.922		early	0.010		early	0.707
						early	0.451		early	1.967		early	0.020		early	0.038
						early	1.512		early	0.789		early	0.003		early	0.167
						early	0.488		early	0.627		early	0.025		early	0.386
						early	2.878		early	0.517		early	0.007		early	1.038
						early	2.683		early	0.642		early	0.043		early	0.701
						early	1.817		early	0.540		early	0.008		early	1.126
						early	1.610		early	2.797		early	0.008		early	0.858
						early	1.120		early	0.887		early	0.008		early	0.780
						early	0.024		early	0.524		early	0.016		early	1.867
						early	0.289		early	0.629		early	0.004		early	1.734
						early	4.048		early	0.641		early	0.004		early	1.232
						early	0.506		early	0.796		early	0.009		early	1.290
						early	2.313		early	0.436		early	0.009		early	0.065
						early	2.952		early	0.791		early	0.024		early	0
						early	0.096		early	0.677		early	0.198		early	1.755
						early	11.108		early	0.564		early	0.209		early	0.600
						early	20.060		early	1.744		early	0.186		early	0.667
						early	46.193		early	0.891		early	0.390		early	0
						early	40.277		early	0.567		early	0.176		early	0
						early	9.928		early	1.310		early	0.078		early	0.619
						early	0.000		early	0.686		early	0.192		early	1.475
						early	1.217		early	0.616		early	0.162		early	0.710
						early	60.940		early	0.473		early	0.664		early	0.142
						early	10.193		early	0.530		early	0.103		early	1.062
						early	2.530		early	0.634		early	0.237		early	0.952
						early	11.277		early	0.512		early	0.271		early	1.147
						early	12.602		early	1.013		early	0.139		early	0.424
						early	1.446		early	1.010		early	0.143		early	1.469
						early	1.000		early	1.239		early	0.037		early	0.195
						early	2.084		early	0.617		early	0.115		early	1.206
						early	35.349		early	3.843		early	0.082		early	0.269
						early	0.301		early	2.794		early	0.212		early	1.231
						early	4.229		early	4.964		early	0.107		early	0.874
						early	4.229		early	5.890		early	0.083		early	0.151
						early	1.566		early	3.645		early	0.055		early	0.654
						early	31.422		early	2.626		early	0.115		early	0.167
						early	32.373		early	3.967		early	0.110		early	1.645
						early	0.000		early	4.723		early	0.073		early	2.029
						early	58.506		early	4.693		early	0.292		early	0.170
						early	12.169		early	2.927		early	0.191		early	0.090
						early	13.012		early	4.188		early	0.170		early	1.057
						early	56.590		early	2.540		early	0.080		early	1.037
						early	19.663		early	1.297		early	0.463		early	2.417
						early	0.843		early	2.482		early	0.140		early	0.011
						early	32.578		early	2.245		early	0.265		early	1.002
						early	10.434		early	2.147		early	0.312		early	1.058
						early	0.024		early	2.497		early	0.325		early	1.512
						early	0.867		early	3.098		early	0.179		early	0.141
						late	11.129		late	2.549		late	0.519		early	0.363
						late	16.855		late	5.774		late	0.156		early	1.443
						late	12.500		late	2.092		late	0.023		early	1.217
						late	1.129		late	5.620		late	0.220		early	0.028
						late	0.806		late	0.893		late	0.172		early	1.083
						late	0.403		late	2.955		late	0.143		early	0.665
						late	13.952		late	3.245		late	0.403		early	0.535
						late	19.435		late	0.888		late	0.475		early	0.080
						late	16.452		late	3.132		late	0.316		early	0.625
						late	35.323		late	1.792		late	0.110		early	0.242
						late	17.661		late	4.442		late	0.084		early	0.149
						late	20.645		late	1.820		late	0.095		early	0.460
						late	20.645		late	1.278		late	0.299		early	0.847
						late	11.048		late	1.809		late	0.355		early	0.481
						late	3.871		late	4.796		late	0.263		early	0.578
						late	1.935		late	1.029		late	0.081		early	1.388
						late	7.500		late	0.685		late	0.234		early	0.167
						late	8.226		late	1.539		late	0.016		early	1.479
						late	1.855		late	1.808		late	0.148		early	0.296
						late	2.097		late	0.607		late	0.248		early	0.062
						late	0.565		late	0.596		late	0.143		late	3.290
						late	0.565		late	0.675		late	0.103		late	2.907
						late	0.645		late	0.573		late	0.246		late	0.745
						late	0.565		late	0.713		late	0.151		late	0.396
						late	7.258		late	0.573		late	0.032		late	0.246
						late	1.613		late	0.607		late	0.146		late	0.936
						late	16.371		late	0.596		late	0.212		late	3.106
						late	2.016		late	0.675		late	0.393		late	2.288
						late	3.226		late	0.573		late	0.163		late	0.509
						late	7.661		late	0.713		late	0.061		late	1.705
						late	13.952		late	0.573		late	0.284		late	0.515
						late	14.113		late	0.741		late	0.536		late	0.650
						late	6.613		late	0.501		late	0.375		late	0.422
						late	6.774		late	8.051		late	0.222		late	0.367
						late	13.468		late	1.333		late	0.196		late	0
						late	3.306		late	1.332		late	0.104		late	0.209
						late	77.016		late	1.261		late	0.058		late	1.532
						late	2.097		late	1.006		late	0.593		late	0.190
						late	1.048		late	1.509		late	0.082		late	1.010
						late	0.726		late	1.035		late	0.031		late	0.148
						late	4.839		late	2.675		late	0.188		late	1.342
						late	0.000		late	1.532		late	0.170		late	2.950
						late	2.984		late	1.048		late	0.043		late	0.675
						late	4.032		late	1.231		late	0.097		late	3.050
						late	7.581		late	1.635		late	0.185		late	2.960
						late	0.565		late	4.198		late	0.090		late	0.338
						late	1.855		late	0.866		late	0.231		late	0.224
						late	8.952		late	2.474		late	0.115		late	1.505
						late	1.452		late	0.749		late	0.279		late	0.149
						late	7.581		late	1.057		late	0.120		late	0.129
						late	0.968		late	1.380		late	0.346		late	1.877
						late	11.613		late	0.748		late	0.026		late	0.490
						late	0.968		late	2.887		late	0.077		late	0.587
						late	3.468		late	6.554		late	0.207		late	1.909
						late	9.167		late	4.335		late	0.140		late	1.724
						late	11.979		late	0.751		late	0.007		late	0.081
						late	0.313		late	0.763		late	0.025		late	0.096
						late	38.646		late	5.217		late	0.018		late	0.189
						late	0.313		late	0.475		late	0.023		late	0.056
						late	18.125		late	0.439		late	0.061		late	0.672
						late	14.479		late	0.964		late	0.035		late	0.216
						late	44.063		late	0.558		late	0.158		late	0.083
						late	61.979		late	0.677		late	0.140		late	3.271
						late	84.167		late	0.520		late	0.055		late	0.605
						late	0.313		late	0.732		late	0.011		late	0.668
						late	7.188		late	0.942		late	0.062		late	0.155
						late	7.083		late	0.426		late	0.157		late	0.390
						late	14.792		late	1.924		late	0.009		late	3.077
						late	20.735		late	0.525		late	NaN		late	1.293
						late	13.603		late	0.385		late	0.052		late	1.953
						late	2.206		late	3.957		late	0.017		late	0.560
						late	28.309		late	1.299		late	0.011		late	0.429
						late	52.794		late	1.142		late	0.037		late	3.290
						late	3.015		late	2.025		late	0.065		late	1.646
						late	30.147		late	1.457		late	0.018		late	0
						late	2.941		late	0.255		late	0.156		late	0.169
						late	17.500		late	0.900		late	0.117		late	2.373
						late	18.897		late	0.826		late	0.030		late	3.252
						late	47.024		late	0.694		late	0.029		late	1.641
						late	70.595		late	6.023		late	0.030		late	1.491
						late	5.238		late	0.819		late	0.034		late	1.088
						late	13.095		late	3.279		late	0.041		late	3.290
						late	17.738		late	5.459		late	0.035		late	0.162
						late	2.976		late	0.947		late	0.014		late	0.450
						late	2.381		late	0.743		late	0.157		late	0.020
						late	0.357		late	1.531		late	0.059		late	0.135
						late	51.429		late	0.675		late	0.349		late	0.060
						late	74.048		late	1.257		late	0.150		late	0.457
						late	0.714		late	0.789		late	0.056		late	0.400
						late	0.238		late	2.935		late	0.033		late	0
						late	0.476		late	0.652		late	0.026		late	0.563
						late	75.795		late	0.798		late	0.146		late	0.240
						late	2.045		late	0.572		late	0.116		late	0.480
						late	0.795		late	0.763		late	0.228		late	0.212
						late	3.409		late	0.511		late	0.080		late	0.070
						late	32.614		late	0.828		late	0.120		late	0.683
						late	63.182		late	0.403		late	0.036		late	0.104
						late	5.795		late	0.562		late	0.210		late	0.400
						late	10.114		late	1.212		late	0.037		late	0.303
						late	4.659		late	0.797		late	0.114		late	0.784
						late	1.932		late	0.840		late	0.077		late	0.151
						late	28.182		late	1.140		late	0.014		late	0.252
						late	2.045		late	0.380		late	0.032		late	0.654
						late	48.281		late	1.141		late	0.004		late	0.449
						late	40.000		late	0.809		late	0.081		late	1.565
						late	27.031		late	0.643		late	0.010		late	0.683
						late	61.528		late	1.191		late	0.011		late	0.170
						late	45.764		late	1.217		late	0.020		late	0.149
						late	11.042		late	0.713		late	0.474		late	1.579
						practice	68.669		practice	0.794		practice	0.358		late	0.141
						practice	72.838		practice	0.619		practice	0.194		late	0.841
						practice	13.441		practice	0.699		practice	0.347		late	1.699
						practice	27.551		practice	0.526		practice	0.196		late	0.541
						practice	51.184		practice	0.657		practice	0.272		late	0.483
						practice	11.463		practice	0.508		practice	0.269		late	0.901
						practice	10.471		practice	0.648		practice	0.544		late	1.166
						practice	19.029		practice	0.576		practice	0.208		late
						practice	59.255		practice	0.576		practice	0.333		practice	3.290
						practice	65.072		practice	0.594		practice	0.013		practice	3.290
						practice	65.275		practice	0.621		practice	0.167		practice	0.316
						practice	10.810		practice	0.570		practice	0.346		practice	3.290
						practice	58.477		practice	0.664		practice	0.193		practice	1.504
						practice	23.183		practice	0.548		practice	0.204		practice	2.301
						practice	18.791		practice	0.558		practice	0.186		practice	2.690
						practice	21.967		practice	0.582		practice	0.096		practice	3.290
						practice	44.810		practice	0.737		practice	0.201		practice	3.271
						practice	44.810		practice	0.533		practice	0.132		practice	0.495
						practice	44.810		practice	0.586		practice	0.346		practice	0.075
						practice	44.810		practice	0.686		practice	0.284		practice	0.699
						practice	40.732		practice	0.533		practice	0.038		practice	1.504
						practice	21.614		practice	0.575		practice	0.029		practice	2.301
						practice	67.673		practice	0.495		practice	0.294		practice	0.251
						practice	51.092		practice	0.587		practice	0.006		practice	0.354
						practice	52.842		practice	0.499		practice	0.151		practice	0.093
						practice	22.493		practice	0.512		practice	0.120		practice	0.210
						practice	38.276		practice	0.504		practice	0.177		practice	0.212
						practice	46.075		practice	0.568		practice	0.014		practice	0.321
						practice	15.525		practice	0.540		practice	0.101		practice	0
						practice	39.600		practice	0.518		practice	0.112		practice	0
						practice	24.325		practice	0.659		practice	0.173		practice	0.020
						practice	31.425		practice	0.511		practice	0.024		practice	0.408
						practice	14.363		practice	0.607		practice	0.014		practice	0.710
						practice	31.400		practice	0.511		practice	0.026		practice	0.617
						practice	25.888		practice	0.607		practice	0.034		practice	0.184
						practice	31.263		practice	0.526		practice	0.306		practice	1.494
						practice	9.513		practice	0.587		practice	0.136		practice	2
						practice	28.625		practice	0.548		practice	0.206		practice	0.202
						practice	31.625		practice	0.481		practice	0.152		practice	0.176
						practice	66.800		practice	0.514		practice	0.289		practice	0.683
						practice	36.000		practice	0.481		practice	0.705		practice	2.273
						practice	32.338		practice	0.441		practice	0.519		practice	1.051
						practice	40.413		practice	0.575		practice	0.214		practice	1.663
						practice	28.738		practice	0.622		practice	0.257		practice	2.300
						practice	40.413		practice	0.480		practice	0.187		practice	0.504
						practice	28.738		practice	0.601		practice	0.022		practice	0.332
						practice	38.213		practice	0.660		practice	0.288		practice	0.032
						practice	31.938		practice	0.659		practice	0.024		practice	0.154
						practice	38.088		practice	0.487		practice	0.156		practice	0.512
						practice	9.975		practice	0.494		practice	0.159		practice	0.450
						practice	30.675		practice	0.490		practice	0.097		practice	0.695
						practice	44.163		practice	0.663		practice	0.068		practice	0.371
						practice	22.325		practice	0.510		practice	0.214		practice	1.443
						practice	44.975		practice	0.570		practice	0.155		practice	0.363
						practice	43.613		practice	0.666		practice	0.109		practice	1.504
						practice	42.925		practice	0.550		practice	0.205		practice	2.301
						practice	46.355		practice	0.572		practice	0.254		practice	0.176
						practice	17.636		practice	0.572		practice	0.278		practice	1.504
						practice	57.909		practice	0.572		practice	0.122		practice	2.301
						practice	40.191		practice	0.572		practice	0.251		practice	0.676
						practice	11.436		practice	0.487		practice	0.090		practice	3.290
						practice	21.082		practice	0.551		practice	0.405		practice	0.019
						practice	25.627		practice	0.492		practice	0.049		practice	1.260
						practice	38.655		practice	0.540		practice	0.712		practice	0.509
						practice	22.527		practice	0.505		practice	0.209		practice	2.019
						practice	31.382		practice	0.724		practice	0.346		practice	0.238
						practice	39.627		practice	0.478		practice	0.452		practice	1.067
						practice	17.664		practice	0.595		practice	0.218		practice	1.043
						practice	36.273		practice	0.736		practice	0.431		practice	0.034
						practice	10.545		practice	0.646		practice	0.608		practice	2.545
						practice	39.691		practice	0.574		practice	0.205		practice	0.144
						practice	10.545		practice	0.591		practice	0.326		practice	3.290
						practice	39.691		practice	0.640		practice	0.438		practice	2.181
						practice	29.473		practice	0.716		practice	0.143		practice	0.933
						practice	54.682		practice	0.656		practice	0.288		practice	0.138
						practice	42.573		practice	0.553		practice	0.184		practice	0.209
						practice	51.873		practice	0.810		practice	0.031		practice	2.090
						practice	37.482		practice	0.664		practice	0.045		practice	3.290
						practice	29.882		practice	0.659		practice	0.064		practice	0.316
						practice	49.373		practice	0.607		practice	0.250		practice	3.290
						practice	63.589		practice	0.596		practice	0.225		practice	1.504
						practice	13.598		practice	0.675		practice	0.141		practice	2.301
						practice	13.768		practice	0.573		practice	0.021		practice	2.690
						practice	17.446		practice	0.713		practice	0.214		practice	3.290
						practice	65.152		practice	0.573		practice	0.246		practice	3.271
						practice	74.027		practice	0.713		practice	0.055		practice	0.495
						practice	17.027		practice	0.620		practice	0.299		practice	1.075
						practice	19.554		practice	0.591		practice	0.119		practice	0.699
						practice	39.929		practice	0.564		practice	0.287		practice	3.290
						practice	42.179		practice	0.851		practice	0.191		practice	1.504
						practice	15.134		practice	0.631		practice	0.023		practice	2.301
						practice	19.393		practice	0.554		practice	0.251		practice	0.343
						practice	19.580		practice	0.547		practice	0.049		practice	1.014
						practice	41.339		practice	0.690		practice	0.146		practice	0.998
						practice	54.321		practice	0.606		practice	0.229		practice	0.620
						practice	59.188		practice	0.618		practice	0.225		practice	2.137
						practice	10.143		practice	0.477		practice	0.223		practice	1.625
						practice	17.241		practice	0.532		practice	0.031		practice	1.164
						practice	28.786		practice	0.483		practice	0.188		practice	0.591
						practice	25.580		practice	0.450		practice	0.141		practice	2.137
						practice	17.241		practice	0.623		practice	0.218		practice	1.625
						practice	28.786		practice	0.551		practice	0.309		practice	1.164
						practice	25.580		practice	0.503		practice	0.091		practice	0.090
						practice	35.196		practice	0.529		practice	0.017		practice	1.715
						practice	30.536		practice	0.551		practice	0.391		practice	1.504
						practice	69.804		practice	0.608		practice	0.192		practice	2.301
						practice	23.839		practice	0.545		practice	0.258		practice	1.247
						practice	16.759		practice	0.562		practice	0.279		practice	1.251
					non-social exposure	early	0.348	non-social exposure	early	0.864	non-social exposure	early	0.041		practice	0.432
						early	4.261		early	0.760		early	0.039		practice	1.915
						early	8.739		early	0.355		early	0.117		practice	2.501
						early	5.478		early	4.235		early	1.000		practice	2.326
						early	7.913		early	0.707		early	0.011		practice	3.271
						early	6.174		early	0.449		early	0.010		practice	1.978
						early	0.000		early	1.160		early	0.014		practice	2.699
						early	1.783		early	1.581		early	0.049		practice	1.672
						early	14.522		early	4.833		early	0.060		practice	0.461
						early	18.217		early	3.619		early	0.041		practice	3.136
						early	5.826		early	3.226		early	0.048		practice	3.106
						early	2.696		early	4.459		early	0.036		practice	3.234
						early	33.391		early	0.887		early	0.014		practice	1.901
						early	25.348		early	3.613		early	0.071		practice	1.459
						early	0.913		early	0.578		early	0.396		practice	0.492
						early	1.043		early	2.470		early	0.109		practice	0.616
						early	1.043		early	4.424		early	0.072		practice	0
						early	0.609		early	1.058		early	0.042		practice	3.290
						early	0.217		early	0.853		early	0.041		practice	3.290
						early	2.783		early	0.814		early	0.062		practice	3.290
						early	18.478		early	0.716		early	0.133		practice	1.193
						early	0.913		early	0.396		early	0.030		practice	2.496
						early	4.435		early	0.648		early	0.104		practice	3.290
						early	0.174		early	2.957		early	0.008		practice	2.470
						early	0.391		early	1.147		early	0.047		practice	0.680
						early	0.652		early	0.713		early	0.062		practice	0.634
						early	2.348		early	1.405		early	0.013		practice	2.781
						early	3.174		early	1.312		early	0.741		practice	0.416
						early	7.783		early	2.783		early	0.094		practice	0.271
						early	4.609		early	1.121		early	0.027		practice	1
						early	0.130		early	1.086		early	0.119		practice	2.607
						early	0.348		early	1.065		early	0.004		practice	0.313
						early	0.391		early	1.747		early	0.035		practice	2.267
						early	3.478		early	2.190		early	0.000		practice	1.268
						early	0.130		early	2.115		early	0.046		practice	2.137
						early	0.000		early	2.318		early	0.063		practice	1.625
						early	0.087		early	1.328		early	0.029		practice	1.164
						early	0.043		early	3.594		early	0.027		practice	2.758
						early	2.043		early	1.100		early	0.036		practice	2.639
						early	1.806		early	2.493		early	0.036		practice	0.399
						early	4.452		early	2.258		early	0.037		practice	1.557
						early	2.968		early	3.517		early	0.012		practice	2.725
						early	6.935		early	3.088		early	0.016		practice	3.290
						early	2.452		early	0.701		early	0.018		practice	1.574
						early	23.419		early	1.189		early	0.018		practice	2.656
						early	0.581		early	0.581		early	0.023		practice	0.570
						early	13.548		early	0.614		early	0.014		practice	0.363
						early	14.387		early	5.657		early	0.040		practice	3.290
						early	24.935		early	2.805		early	0.014		practice	0.141
						early	24.742		early	0.888		early	0.027		practice	1.393
						early	1.935		early	1.939		early	0.017		practice	0.250
						early	2.903		early	0.765		early	0.041		practice	0.371
						early	7.742		early	0.991		early	0.016		practice	0.714
						early	20.968		early	3.029		early	0.008		practice	0.158
						early	2.000		early	1.440		early	0.015		practice	0.951
						early	8.032		early	0.604		early	0.015		practice	0.859
						early	101.161		early	0.527		early	0.011		practice	0
						early	1.387		early	2.268		early	0.006		practice	0.212
						early	4.839		early	0.484		early	0.011		practice	0
						early	11.839		early	1.168		early	0.007		practice	2.062
						early	0.774		early	0.896		early	0.016		practice	0.490
						early	3.226		early	0.496		early	0.026		practice	0.072
						early	4.419		early	1.291		early	0.014		practice	1.018
						early	0.968		early	0.574		early	0.008		practice	0.274
						early	0.839		early	0.809		early	0.006		practice	0
						early	0.355		early	0.747		early	0.010		practice	1.266
						early	1.806		early	0.520		early	0.020		practice	1.501
						early	15.194		early	1.281		early	0.003		practice	0.172
						early	0.161		early	0.500		early	0.025		practice	0.641
						early	3.581		early	0.932		early	0.007		practice	0
						early	17.032		early	0.731		early	0.043		practice	1.860
						early	3.968		early	0.670		early	0.008		practice	0.213
						early	0.290		early	0.668		early	0.008		practice	0.270
						early	0.563		early	0.780		early	0.008		practice	0.049
						early	1.344		early	0.579		early	0.016		practice	0.899
						early	4.625		early	0.372		early	0.004		practice	0
						early	9.469		early	1.038		early	0.004		practice	0.639
						early	2.906		early	1.250		early	0.009		practice	0.908
						early	4.125		early	0.495		early	0.009
						early	7.875		early	0.698		early	0.024
						early	4.625		early	0.917		early	0.009
						early	5.031		early	2.065		early	0.024
						early	18.531		early	3.637		early	0.008
						early	4.031		early	1.196		early	0.035
						early	0.969		early	1.193		early	0.006
						early	6.219		early	0.863		early	0.019
						early	0.656		early	0.683		early	0.012
						early	3.750		early	4.182		early	0.009
						early	1.563		early	0.503		early	0.029
						early	0.031		early	0.877		early	0.020
						early	2.188		early	3.362		early	0.008
						early	9.438		early	0.699		early	0.005
						early	2.000		early	0.849		early	0.009
						early	3.875		early	0.317		early	0.008
						early	2.563		early	1.109		early	0.013
						early	3.688		early	1.407		early	0.019
						early	2.875		early	0.669		early	0.016
						early	14.313		early	0.866		early	0.013
						early	2.250		early	2.934		early	0.007
						early	15.656		early	0.899		early	0.011
						early	2.438		early	2.529		early	0.030
						early	16.813		early	2.375		early	0.006
						early	13.688		early	0.572		early	0.010
						early	2.438		early	0.787		early	0.025
						early	3.781		early	0.616		early	0.025
						early	11.531		early	0.835		early	0.025
						early	5.281		early	0.755		early	0.025
						late	3.938		late	0.688		late	0.205
						late	11.313		late	0.529		late	0.114
						late	11.813		late	0.610		late	0.102
						late	3.541		late	0.738		late	0.034
						late	4.270		late	0.652		late	0.030
						late	13.622		late	1.384		late	0.015
						late	3.297		late	2.122		late	0.247
						late	0.405		late	4.006		late	0.039
						late	5.432		late	0.462		late	0.192
						late	1.703		late	2.419		late	0.289
						late	1.216		late	2.504		late	0.360
						late	5.216		late	NaN		late	0.097
						late	4.946		late	0.726		late	0.203
						late	4.784		late	1.004		late	0.178
						late	4.486		late	0.447		late	0.214
						late	7.865		late	0.928		late	0.128
						late	5.216		late	0.447		late	0.032
						late	0.297		late	0.447		late	0.054
						late	7.892		late	1.102		late	0.178
						late	2.750		late	0.866		late	0.119
						late	8.393		late	0.343		late	0.130
						late	5.393		late	0.749		late	0.137
						late	1.786		late	0.644		late	0.016
						late	6.536		late	0.834		late	0.008
						late	1.571		late	0.664		late	0.244
						late	1.607		late	0.722		late	0.002
						late	9.571		late	1.928		late	0.045
						late	1.143		late	0.608		late	0.044
						late	2.393		late	0.343		late	0.040
						late	1.893		late	0.343		late	0.122
						late	11.750		late	0.662		late	0.006
						late	6.321		late	0.947		late	0.106
						late	2.000		late	1.517		late	0.114
						late	6.429		late	0.698		late	0.100
						late	2.786		late	0.745		late	0.063
						late	10.857		late	0.696		late	0.082
						late	18.893		late	0.669		late	0.053
						late	3.250		late	0.885		late	0.016
						late	10.786		late	0.669		late	0.017
						late	38.357		late	0.704		late	0.017
						late	15.679		late	1.183		late	0.024
						late	6.286		late	0.669		late	0.029
						late	2.393		late	0.669		late	0.020
						late	5.750		late	1.260		late	0.030
						late	10.393		late	0.964		late	0.014
						late	7.429		late	0.425		late	0.022
						late	4.000		late	2.034		late	0.021
						late	2.964		late	0.723		late	0.016
						late	20.214		late	0.577		late	0.062
						late	0.214		late	0.738		late	0.025
						late	3.964		late	1.752		late	0.016
						late	2.571		late	0.541		late	0.030
						late	41.000		late	1.116		late	0.029
						late	6.321		late	0.927		late	0.006
						late	4.643		late	1.935		late	0.007
						late	19.071		late	1.185		late	0.012
						late	3.500		late	0.462		late	0.085
						late	4.571		late	0.827		late	0.044
						late	11.500		late	0.500		late	0.008
						late	15.036		late	0.500		late	0.019
						late	3.321		late	1.005		late	0.138
						late	12.143		late	2.118		late	0.027
						late	18.857		late	2.648		late	0.261
						late	5.357		late	0.634		late	0.014
						late	9.393		late	0.910		late	0.009
						late	0.393		late	0.630		late	0.119
						late	5.500		late	0.458		late	0.016
						late	2.357		late	1.071		late	0.033
						late	0.143		late	0.576		late	0.036
						late	19.143		late	0.576		late	0.045
						late	4.857		late	0.576		late	0.052
						late	11.536		late	0.689		late	0.016
						late	6.071		late	0.634		late	0.024
						late	12.071		late	0.500		late	0.024
						late	6.464		late	0.558		late	0.005
						late	12.071		late	NaN		late	0.019
						late	8.571		late	1.310		late	0.067
						late	13.214		late	0.541		late	0.051
						late	10.571		late	0.381		late	0.011
						late	6.143		late	0.742		late	0.013
						late	1.464		late	1.344		late	0.038
						late	9.107		late	0.715		late	0.009
						late	0.857		late	0.799		late	0.018
						late	18.643		late	0.524		late	0.055
						late	27.143		late	0.784		late	0.007
						late	3.964		late	0.567		late	0.028
						late	27.286		late	0.437		late	0.062
						late	25.036		late	1.153		late	0.013
						late	85.786		late	0.270		late	0.016
						late	45.821		late	1.686		late	0.012
						late	1.036		late	1.410		late	0.200
						late	3.071		late	0.716		late	0.153
						late	6.214		late	0.575		late	0.101
						late	0.536		late	1.283		late	0.204
						late	6.250		late	0.731		late	0.014
						late	7.286		late	0.906		late	0.347
						late	1.857		late	0.559		late	0.246
						practice	16.719		practice	0.912		practice	0.546
						practice	12.826		practice	0.583		practice	0.173
						practice	16.198		practice	0.642		practice	0.065
						practice	11.537		practice	0.642		practice	0.479
						practice	11.537		practice	0.642		practice	0.052
						practice	13.223		practice	0.284		practice	0.357
						practice	15.711		practice	0.736		practice	0.139
						practice	16.017		practice	1.059		practice	0.119
						practice	19.545		practice	0.611		practice	0.074
						practice	15.810		practice	1.765		practice	0.011
						practice	14.959		practice	1.057		practice	0.216
						practice	11.590		practice	0.855		practice	0.356
						practice	31.457		practice	0.609		practice	0.234
						practice	28.229		practice	0.991		practice	0.144
						practice	26.676		practice	0.474		practice	0.213
						practice	18.133		practice	0.719		practice	0.191
						practice	18.133		practice	1.699		practice	0.388
						practice	20.905		practice	0.609		practice	0.353
						practice	16.238		practice	1.469		practice	0.227
						practice	19.133		practice	0.842		practice	0.058
						practice	9.076		practice	0.561		practice	0.620
						practice	24.114		practice	0.837		practice	0.297
						practice	7.648		practice	1.259		practice	0.415
						practice	24.133		practice	0.916		practice	0.260
						practice	31.838		practice	0.582		practice	0.257
						practice	16.520		practice	0.582		practice	0.178
						practice	16.017		practice	0.856		practice	0.024
						practice	19.545		practice	0.358		practice	0.049
						practice	15.810		practice	0.734		practice	0.256
						practice	14.959		practice	0.544		practice	0.185
						practice	11.590		practice	0.544		practice	0.318
						practice	31.457		practice	0.633		practice	0.540
						practice	28.229		practice	0.557		practice	0.141
						practice	26.676		practice	0.675		practice	0.196
						practice	18.133		practice	0.654		practice	0.380
						practice	18.133		practice	0.618		practice	0.222
						practice	20.905		practice	0.956		practice	0.193
						practice	16.238		practice	0.682		practice	0.408
						practice	19.133		practice	0.974		practice	0.568
						practice	9.076		practice	0.554		practice	0.406
						practice	24.114		practice	0.816		practice	0.077
						practice	7.648		practice	0.505		practice	0.256
						practice	24.133		practice	0.834		practice	0.355
						practice	31.838		practice	0.532		practice	0.092
						practice	37.772		practice	0.788		practice	0.345
						practice	37.671		practice	0.651		practice	0.166
						practice	33.063		practice	0.651		practice	0.976
						practice	33.063		practice	0.696		practice	0.415
						practice	54.924		practice	0.699		practice	0.223
						practice	35.354		practice	0.666		practice	0.245
						practice	42.104		practice	0.597		practice	0.411
						practice	44.493		practice	0.641		practice	0.276
						practice	40.063		practice	0.574		practice	0.457
						practice	12.069		practice	0.699		practice	0.318
						practice	39.340		practice	0.609		practice	0.408
						practice	11.660		practice	0.486		practice	0.311
						practice	76.076		practice	0.684		practice	0.493
						practice	11.674		practice	0.847		practice	0.282
						practice	71.076		practice	0.665		practice	0.141
						practice	11.813		practice	0.893		practice	0.485
						practice	71.868		practice	0.669		practice	0.117
						practice	18.424		practice	0.704		practice	0.370
						practice	43.528		practice	0.701		practice	0.309
						practice	43.528		practice	0.667		practice	0.028
						practice	53.097		practice	0.701		practice	0.338
						practice	39.736		practice	0.861		practice	0.244
						practice	42.660		practice	0.780		practice	0.240
						practice	31.250		practice	0.726		practice	0.321
						practice	33.125		practice	1.029		practice	0.192
						practice	40.972		practice	0.678		practice	0.027
						practice	23.757		practice	0.905		practice	0.099
						practice	18.688		practice	0.678		practice	0.500
						practice	21.771		practice	0.905		practice	0.142
						practice	23.417		practice	0.624		practice	0.446
						practice	13.847		practice	0.743		practice	0.238
						practice	41.486		practice	0.749		practice	0.248
						practice	18.745		practice	0.644		practice	0.102
						practice	50.109		practice	0.653		practice	0.369
						practice	11.496		practice	0.611		practice	0.507
						practice	53.540		practice	0.559		practice	0.246
						practice	57.314		practice	0.789		practice	0.336
						practice	30.380		practice	0.970		practice	0.450
						practice	33.213		practice	0.526		practice	0.204
						practice	67.993		practice	0.664		practice	0.133
						practice	63.110		practice	1.025		practice	0.306
						practice	10.941		practice	1.132		practice	0.310
						practice	43.051		practice	0.432		practice	0.262
						practice	23.596		practice	0.435		practice	0.129
						practice	43.051		practice	0.430		practice	0.173
						practice	23.596		practice	0.754		practice	0.269
						practice	22.110		practice	0.412		practice	0.147
						practice	11.875		practice	0.550		practice	0.101
						practice	32.757		practice	0.716		practice	0.016
						practice	56.287		practice	0.481		practice	0.175
						practice	52.824		practice	0.581		practice	0.048
						practice	68.669		practice	0.581		practice	0.284
						practice	72.838		practice	0.581		practice	0.260
						practice	13.441		practice	0.581		practice	0.356
						practice	27.551		practice	0.473		practice	0.295
						practice	51.184		practice	0.523		practice	0.452
						practice	11.463		practice	0.424		practice	0.139
						practice	10.471		practice	0.531		practice	0.032
						practice	19.029		practice	0.474		practice	0.305
						practice	59.255		practice	0.789		practice	0.314
						practice	65.072		practice	0.379		practice	0.220
						practice	65.275		practice	0.483		practice	0.129
						practice	10.810		practice	0.682		practice	0.166
						practice	58.477		practice	0.564		practice	0.126
						practice	23.183		practice	0.473		practice	0.229
						practice	18.791		practice	0.446		practice	0.011
						practice	21.967		practice	0.611		practice	0.122
						practice	44.810		practice	0.642		practice	0.176
						practice	44.810		practice	0.678		practice	0.251
						practice	44.810		practice	0.512		practice	0.034
						practice	44.810		practice	0.701		practice	0.540
						practice	40.732		practice	0.574		practice	0.328
						practice	21.614		practice	0.514		practice	0.203
						practice	67.673		practice	0.494		practice	0.073
						practice	51.092		practice	0.457		practice	0.215
						practice	52.842		practice	0.629		practice	0.046
						practice	22.493		practice	0.480		practice	0.176
						practice	38.276		practice	0.583		practice	0.013
						practice	46.075		practice	0.480		practice	0.283
						practice	15.525		practice	0.583		practice	0.352
						practice	39.600		practice	0.531		practice	0.188
						practice	24.325		practice	0.495		practice	0.342
						practice	31.425		practice	0.438		practice	0.390
						practice	14.363		practice	0.821		practice	0.159
						practice	31.400		practice	0.577		practice	0.380
						practice	25.888		practice	0.552		practice	0.381
						practice	31.263		practice	0.521		practice	0.086
						practice	9.513		practice	0.595		practice	0.084
						practice	28.625		practice	0.627		practice	0.510
						practice	31.625		practice	0.884		practice	0.150
						practice	66.800		practice	0.420		practice	0.073
						practice	36.000		practice	0.457		practice	0.004
						practice	32.338		practice	0.407		practice	0.058
						practice	40.413		practice	0.406		practice	0.175
						practice	28.738		practice	0.559		practice	0.057
						practice	40.413		practice	0.473		practice	0.041
						practice	28.738		practice	0.479		practice	0.010
						practice	38.213		practice	0.420		practice	0.113
						practice	31.938		practice	0.490		practice	0.013
						practice	38.088		practice	0.574		practice	0.026
						practice	9.975		practice	0.490		practice	0.013
						practice	30.675		practice	0.521		practice	0.019
						practice	44.163		practice	0.524		practice	0.016
						practice	22.325		practice	0.615		practice	0.072
						practice	44.975		practice	0.574		practice	0.074
						practice	43.613		practice	0.615		practice	0.063
						practice	42.925		practice	0.574		practice	0.023
						practice	46.355		practice	0.492		practice	0.306
						practice	17.636		practice	0.562		practice	0.032
						practice	57.909		practice	0.559		practice	0.063
						practice	40.191		practice	0.498		practice	0.080
						practice	11.436		practice	0.423		practice	0.067
						practice	21.082		practice	0.548		practice	0.073
						practice	25.627		practice	0.471		practice	0.077
						practice	38.655		practice	0.364		practice	0.078
						practice	22.527		practice	0.583		practice	0.080
						practice	31.382		practice	0.642		practice	0.095
						practice	39.627		practice	0.511		practice	0.211
						practice	17.664		practice	0.394		practice	0.066
						practice	36.273		practice	0.391		practice	0.177
						practice	10.545		practice	0.559		practice	0.129
						practice	39.691		practice	0.569		practice	0.098
						practice	10.545		practice	0.367		practice	0.092
						practice	39.691		practice	0.484		practice	0.151
						practice	29.473		practice	0.568		practice	0.073

## Sheet: Figure 4
Figure 4 (left panels)	EXPOSURE
		days of practice	social observer 1	social observer 2	social observer 3	social observer 4	social observer 5	Average	Standard deviation	Standard error		non-social exposure 1	non-social exposure 2	non-social exposure 3	Average	Standard deviation	Standard error
	SVM d'	1	0.263374	0.0203154	0.16089	1.05884	0.312571	0.363197	0.404641	0.180961		0.482706	0.384324	0.0410218	0.302684	0.231884	0.133878
		2	0.180952	3.16689	3.27062	2.21538	1.70586	2.10794	1.26092	0.563901		0.324264	0.08027	0.262291	0.222275	0.126823	0.0732216
		3	1.41272	0.0306689	0.468975	0.0601682	1.52864	0.700234	0.725495	0.324451		0.0918574	1.293	0.466973	0.617277	0.614516	0.354791
		4	0.455096	1.70453	2.93045	3.28971	1.78323	2.0326	1.12303	0.502234		0.0106716	0.527884	0.305019	0.281191	0.259428	0.149781
		5	3.23412	1.98999	3.28971	3.28971	1.07342	2.57539	1.00661	0.450168		1.32394	0.545876	0.203867	0.691226	0.574007	0.331403
	CAPACITY	1	0.865831	0.820558	0.79386	1.21244	1.013	0.941139	0.17369	0.0776766		1.26668	0.928465	1.01596	1.07037	0.175547	0.101352
		2	1.0875	1.16172	1.11641	1.34066	1.1197	1.1652	0.101595	0.0454346		0.96656	0.875417	0.849884	0.897287	0.0613357	0.0354122
		3	1.17699	1.09765	0.939456	1.24973	1.3529	1.16334	0.156541	0.0700074		0.990303	1.06729	0.965115	1.00757	0.0532308	0.0307328
		4	1.16205	1.25175	1.41228	1.72452	1.3749	1.3851	0.214232	0.0958076		0.975717	0.791123	1.19939	0.988745	0.204447	0.118038
		5	1.35309	1.05151	1.33446	1.47462	1.17154	1.27704	0.165915	0.0741996		1.29749	0.899464	0.923631	1.04019	0.22315	0.128835
	RADIUS	1	1.03189	0.512199	0.540097	0.230519	0.547651	0.572472	0.288659	0.129092		0.357901	0.420813	0.452756	0.41049	0.048263	0.0278647
		2	0.39189	0.506209	0.57456	0.178477	0.384683	0.407164	0.150721	0.0674047		0.560427	0.538488	0.739977	0.612964	0.110542	0.0638215
		3	0.317712	0.495223	0.412937	0.272671	0.248082	0.349325	0.103027	0.0460749		0.571236	0.34318	0.492084	0.468833	0.115792	0.0668527
		4	0.731251	0.251547	0.199469	0.0805793	0.191052	0.29078	0.253979	0.113583		0.532746	0.625035	0.413424	0.523735	0.106093	0.0612528
		5	0.271594	0.380485	0.201433	0.124253	0.336822	0.262917	0.102917	0.0460259		0.265164	0.493167	0.505419	0.42125	0.135313	0.0781232
	DIMENSION	1	1.56681	2.80675	2.76125	3.05743	1.81785	2.40202	0.663561	0.296753		1.39903	2.81182	2.14787	2.11957	0.706821	0.408084
		2	2.13751	1.9003	1.90822	2.82113	2.11511	2.17645	0.377194	0.168686		2.22519	2.58495	1.74639	2.18551	0.420687	0.242884
		3	1.94903	2.03417	2.56905	2.13853	2.11161	2.16048	0.240033	0.107346		2.42511	2.65577	1.97396	2.35161	0.346795	0.200222
		4	1.1734	2.55269	2.23725	2.5128	2.13905	2.12304	0.559379	0.250162		1.89518	2.33579	1.46881	1.89993	0.433505	0.250284
		5	2.19692	2.42625	2.36819	2.77277	2.06083	2.36499	0.269634	0.120584		1.80336	2.63497	2.10318	2.1805	0.421161	0.243158
Figure 4 (right panels)	PRACTICE
		days of practice	social observer 1	social observer 2	social observer 3	social observer 4	social observer 5	Average	Standard deviation	Standard error		non-social exposure 1	non-social exposure 2	non-social exposure 3	Average	Standard deviation	Standard error
	SVM d'	1	NaN	NaN	NaN	NaN	NaN	NaN	NaN	NaN		NaN	NaN	NaN	NaN	NaN	NaN
		2	NaN	NaN	NaN	NaN	NaN	NaN	NaN	NaN		NaN	NaN	NaN	NaN	NaN	NaN
		3	0.0820625	0.0301113	0.451374	0.664163	0.436197	0.332782	0.268813	0.120217		NaN	NaN	NaN	NaN	NaN	NaN
		4	1.04228	0.282599	0.312184	0.120488	0.436613	0.438832	0.355648	0.159051		NaN	NaN	NaN	NaN	NaN	NaN
		5	0.0522889	2.02235	0.553298	1.8177	2.18095	1.32532	0.958776	0.428778		0.131315	NaN	NaN	0.131315	0	0
		6	0.947805	1.59316	2.37642	NaN	0.0301904	1.23689	0.994175	0.444609		0.220792	NaN	0.613708	0.41725	0.277833	0.160407
		7	1.53749	3.10591	3.28971	NaN	3.10591	2.75975	0.819435	0.366463		0.281729	0.600869	0.309683	0.397427	0.17674	0.102041
		8	2.88209	NaN	NaN	NaN	NaN	2.88209	0	0		0.507129	0.186186	0.837373	0.510229	0.325604	0.187988
		9	1.18368	NaN	NaN	NaN	NaN	1.18368	0	0		2.06328	0.617661	0.252254	0.977731	0.9577	0.552929
		10	NaN	NaN	NaN	NaN	NaN	NaN	NaN	NaN		1.16642	0.130518	0.12061	0.472517	0.600962	0.346965
		11	NaN	NaN	NaN	NaN	NaN	NaN	NaN	NaN		1.86166	1.36093	0.774061	1.33222	0.544366	0.31429
		12	NaN	NaN	NaN	NaN	NaN	NaN	NaN	NaN		1.10998	1.9354	0.425307	1.15689	0.756138	0.436556
		13	NaN	NaN	NaN	NaN	NaN	NaN	NaN	NaN		NaN	2.23169	NaN	2.23169	0	0
		14	NaN	NaN	NaN	NaN	NaN	NaN	NaN	NaN		NaN	2.76184	NaN	2.76184	0	0
		15	NaN	NaN	NaN	NaN	NaN	NaN	NaN	NaN		NaN	NaN	NaN	NaN	NaN	NaN
	CAPACITY	1	NaN	NaN	NaN	NaN	NaN	NaN	NaN	NaN		NaN	NaN	NaN	NaN	NaN	NaN
		2	NaN	NaN	NaN	NaN	NaN	NaN	NaN	NaN		NaN	NaN	NaN	NaN	NaN	NaN
		3	0.988601	1.0208	0.932163	0.926793	0.936842	0.96104	0.0416026	0.0186053		NaN	NaN	NaN	NaN	NaN	NaN
		4	1.23061	0.960083	0.864093	1.24502	0.993334	1.05863	0.170393	0.0762022		NaN	NaN	NaN	NaN	NaN	NaN
		5	1.16046	1.37344	1.1159	1.3357	1.19563	1.23622	0.112461	0.0502939		1.01409	NaN	NaN	1.01409		0
		6	1.05406	1.26392	1.47473	NaN	1.06265	1.21384	0.199133	0.0890549		0.984591	NaN	0.958115	0.971353	0.0187214	0.0108088
		7	1.27344	1.36068	1.43421	NaN	1.48515	1.38837	0.092092	0.0411848		1.02568	1.02995	0.933551	0.996394	0.0544652	0.0314455
		8	1.27945	NaN	NaN	NaN	NaN	1.27945	0	0		1.11352	0.923436	1.48185	1.17294	0.283909	0.163915
		9	1.19246	NaN	NaN	NaN	NaN	1.19246	0	0		1.19131	1.07883	0.93234	1.06749	0.129856	0.0749722
		10	NaN	NaN	NaN	NaN	NaN	NaN	NaN	NaN		1.06012	1.15921	0.93234	1.05056	0.113736	0.0656655
		11	NaN	NaN	NaN	NaN	NaN	NaN	NaN	NaN		1.28995	1.12746	0.97864	1.13201	0.155703	0.0898949
		12	NaN	NaN	NaN	NaN	NaN	NaN	NaN	NaN		1.32118	1.21074	1.15585	1.22926	0.0842069	0.0486169
		13	NaN	NaN	NaN	NaN	NaN	NaN	NaN	NaN		NaN	0.924144	1.04104	0.982593	0.0826593	0.0477234
		14	NaN	NaN	NaN	NaN	NaN	NaN	NaN	NaN		NaN	1.5433	NaN	1.5433	0	0
		15	NaN	NaN	NaN	NaN	NaN	NaN	NaN	NaN		NaN	NaN	NaN	NaN	NaN	NaN
	RADIUS	1	NaN	NaN	NaN	NaN	NaN	NaN	NaN	NaN		NaN	NaN	NaN	NaN	NaN	NaN
		2	NaN	NaN	NaN	NaN	NaN	NaN	NaN	NaN		NaN	NaN	NaN	NaN	NaN	NaN
		3	0.597701	0.434013	0.636946	0.69003	0.549799	0.581698	0.0973046	0.043516		NaN	NaN	NaN	NaN	NaN	NaN
		4	0.30006	0.553188	0.6395	0.324347	0.428369	0.449093	0.146024	0.0653041		NaN	NaN	NaN	NaN	NaN	NaN
		5	0.42681	0.169658	0.392034	0.293941	0.361575	0.328804	0.101514	0.0453983		0.490693	NaN	NaN	0.490693	0	0
		6	0.362933	0.257167	0.217584	NaN	0.504967	0.335663	0.128467	0.0574524		0.572624	NaN	0.575651	0.574138	0	0
		7	0.288066	0.21494	0.166531	NaN	0.179862	0.21235	0.0544501	0.0243508		0.455676	0.535276	0.540987	0.510646	0.0476916	0.0275348
		8	0.289188	NaN	NaN	NaN	NaN	0.289188	0	0		0.335855	0.78859	0.196033	0.440159	0.309743	0.17883
		9	0.31441	NaN	NaN	NaN	NaN	0.31441	0	0		0.362815	0.422306	0.467612	0.417578	0.0525584	0.0303446
		10	NaN	NaN	NaN	NaN	NaN	NaN	NaN	NaN		0.39832	0.514701	0.467612	0.460211	0.0585422	0.0337994
		11	NaN	NaN	NaN	NaN	NaN	NaN	NaN	NaN		0.219721	0.336542	0.438585	0.331616	0.109515	0.0632286
		12	NaN	NaN	NaN	NaN	NaN	NaN	NaN	NaN		0.340895	0.342622	0.422778	0.368765	0.0467844	0.027011
		13	NaN	NaN	NaN	NaN	NaN	NaN	NaN	NaN		NaN	0.610308	0.495022	0.552665	0.0815194	0.0470652
		14	NaN	NaN	NaN	NaN	NaN	NaN	NaN	NaN		NaN	0.144101		0.144101	0	0
		15	NaN	NaN	NaN	NaN	NaN	NaN	NaN	NaN		NaN	NaN	NaN	NaN	NaN	NaN
	DIMENSION	1	NaN	NaN	NaN	NaN	NaN	NaN	NaN	NaN		NaN	NaN	NaN	NaN	NaN	NaN
		2	NaN	NaN	NaN	NaN	NaN	NaN	NaN	NaN		NaN	NaN	NaN	NaN	NaN	NaN
		3	1.56334	1.87924	1.70131	1.56753	2.11325	1.76493	0.233474	0.104413		NaN	NaN	NaN	NaN	NaN	NaN
		4	2.25305	1.99966	2.10706	1.4761	2.1996	2.00709	0.312071	0.139562		NaN	NaN	NaN	NaN	NaN	NaN
		5	1.7887	2.53719	1.78016	1.99353	1.72537	1.96499	0.335738	0.150147		2.07913	NaN	NaN	2.07913	0	0
		6	2.22388	2.63663	2.05769	NaN	1.85483	2.19326	0.331876	0.148419		1.74822	NaN	1.67758	1.7129	0.0499531	0.0288404
		7	2.17844	2.1678	2.34273	NaN	2.10578	2.19869	0.101232	0.0452723		2.06881	1.8219	2.03977	1.97683	0.134955	0.0779164
		8	1.88199	NaN	NaN	NaN	NaN	1.88199	0	0		2.41317	1.5674	1.81537	1.93198	0.434775	0.251017
		9	2.05482	NaN	NaN	NaN	NaN	2.05482	0	0		1.79764	1.76017	2.16744	1.90842	0.225102	0.129962
		10	NaN	NaN	NaN	NaN	NaN	NaN	NaN	NaN		2.22326	1.40387	2.16744	1.93152	0.457815	0.26432
		11	NaN	NaN	NaN	NaN	NaN	NaN	NaN	NaN		2.51621	2.40662	2.22377	2.3822	0.147744	0.0852999
		12	NaN	NaN	NaN	NaN	NaN	NaN	NaN	NaN		2.06564	2.03227	1.68271	1.92687	0.212109	0.122461
		13	NaN	NaN	NaN	NaN	NaN	NaN	NaN	NaN		NaN	1.69798	1.90537	1.80168	0.146647	0.0846668
		14	NaN	NaN	NaN	NaN	NaN	NaN	NaN	NaN		NaN	1.93959	NaN	1.93959	0	0
		15	NaN	NaN	NaN	NaN	NaN	NaN	NaN	NaN		NaN	NaN	NaN	NaN	NaN	NaN

## Sheet: Figure 5
Figure 5a	Group	Session type	Days	Behavioural d' of DEM	# days to criterion d' for OBS	LOW Freq peak at poke	LOW Freq dip at reward		Group	Session type	Days	Practice Behavioural d' for OBS	LOW Freq peak at poke	LOW Freq dip at reward	HIGH Freq peak at poke
	social observer 1	Exposure	1	2.7124	6	2	-1		social observer 1	Practice	1	0.5873	2.7	-1	2.7
	social observer 1	Exposure	2	2.3927	6	1.85022	-1.59591		social observer 1	Practice	2	0.33	2.62968	-1.85022	2.62968
	social observer 1	Exposure	3	2.7124	6	2.30425	-1.15837		social observer 1	Practice	3	1.0054	2.4812	-1.23043	2.4812
	social observer 1	Exposure	4	2.8655	6	1.70698	-0.603081		social observer 1	Practice	4	1.6791	2.23952	-0.706975	2.23952
	social observer 1	Exposure	5	2.3884	6	1.87848	-0.631152		social observer 1	Practice	5	2.1397	3.08173	-0.87848	3.08173
	social observer 2	Exposure	1	1.6853	4	1.87125	-0.935909		social observer 1	Practice	6	2.3728	2.14598	-0.871246	2.14598
	social observer 2	Exposure	2	2.1053	4	1.93064	-0.510099		social observer 1	Practice	7	2.43	2.76846	-0.930638	2.76846
	social observer 2	Exposure	3	2.1693	4	1.33829	-1.32634		social observer 2	Practice	1	0.789	3.41432	-0.338286	3.41432
	social observer 2	Exposure	4	2.4865	4	1.31478	-1.41941		social observer 2	Practice	2	1.7081	2.17349	-1.47804	2.17349
	social observer 2	Exposure	5	2.172	4	1.69358	-0.384075		social observer 2	Practice	3	2.4365	2.01802	-1.69358	2.01802
	social observer 3	Exposure	1	1.9211	4	1.65939	-1.20571		social observer 2	Practice	4	2.5895	3.10264	-0.659389	3.10264
	social observer 3	Exposure	2	2.4961	4	2.23768	-1.16474		social observer 2	Practice	5	3.2897	2.0868	-1.22377	2.0868
	social observer 3	Exposure	3	3.1284	4	2.70002	-1.97622		social observer 3	Practice	1	0.953	2.90102	-1.17	2.90102
	social observer 3	Exposure	4	2.3812	4	1.66172	-0.937131		social observer 3	Practice	2	1.5711	2.0379	-1.02662	2.0379
	social observer 3	Exposure	5	3.2897	4	2.10897	-0.324082		social observer 3	Practice	3	1.8741	2.02747	-1.0109	2.02747
	social observer 4	Exposure	1	1.506	4	2.80482	-1.18805		social observer 3	Practice	4	2.172	2.67367	-1.0028	2.67367
	social observer 4	Exposure	2	1.3758	4	2.7335	-0.312752		social observer 3	Practice	5	2.7302	3.0773	-0.733499	3.0773
	social observer 4	Exposure	3	2.5657	4	1.73107	-0.415396		social observer 4	Practice	1	0.2932	3.07037	-1.37311	3.07037
	social observer 4	Exposure	4	2.1244	4	1.21555	-1.2917		social observer 4	Practice	2	1.5744	2.93855	-1.02216	2.93855
	social observer 4	Exposure	5	1.9635	4	2.87212	-1.00144		social observer 4	Practice	3	2.521	3.55865	-0.872115	3.55865
	social observer 5	Exposure	1	1.3874	5	1.343	-0.538611		social observer 5	Practice	4	2.9757	2.40087	-1.343	2.40087
	social observer 5	Exposure	2	1.9027	5	1.0713	-1.68286		social observer 5	Practice	1	1.2141	1.77359	-0.706304	1.77359
	social observer 5	Exposure	3	2.6021	5	1.06362	-1.11677		social observer 5	Practice	2	2.1835	3.39335	-0.688334	3.39335
	social observer 5	Exposure	4	2.81	5	1.50685	-1.37218		social observer 5	Practice	3	2.4865	3.74658	-0.683066	3.74658
	social observer 5	Exposure	5	2.9264	5	2.17037	-0.306729		social observer 5	Practice	4	3.2897	2.66322	-1.1228	2.66322
Figure 5b	non-social exposure 1	Exposure	1	1.433	8	0	0		non-social exposure 1	Practice	1	0.8907	0.8	-0.8	0.8
	non-social exposure 1	Exposure	2	1.759	8	0.142418	0.0247159		non-social exposure 1	Practice	2	0.6317	1.33838	-0.740528	2.7
	non-social exposure 1	Exposure	3	2.897	8	0.106809	0.0419611		non-social exposure 1	Practice	3	0.9643	1.28804	-0.826342	2.62968
	non-social exposure 1	Exposure	4	3.1126	8	0.099305	0.0175223		non-social exposure 1	Practice	4	1.5528	0.399573	-0.67846	2.4812
	non-social exposure 1	Exposure	5	2.1126	8	0.16088	-0.0412806		non-social exposure 1	Practice	5	2.1862	1.45176	-0.771936	2.23952
	non-social exposure 2	Exposure	1	1.5387	12	0.119927	-0.0533343		non-social exposure 1	Practice	6	2.8441	1.01758	-1.0727	3.08173
	non-social exposure 2	Exposure	2	2.1167	12	0.22127	0.111236		non-social exposure 1	Practice	7	2.8494	1.97697	-1.36528	2.14598
	non-social exposure 2	Exposure	3	2.2494	12	0.0238816	0.0585625		non-social exposure 2	Practice	1	0	1.64034	-0.999376	2.76846
	non-social exposure 2	Exposure	4	2.9955	12	-0.0295627	0.00506765		non-social exposure 2	Practice	2	0.4838	0.213805	-1.37581	3.41432
	non-social exposure 2	Exposure	5	2.8747	12	0.585625	0.00678812		non-social exposure 2	Practice	3	0.9704	1.18033	-1.38538	2.40087
	non-social exposure 3	Exposure	1	2.4692	11	0.471588	-0.00931339		non-social exposure 2	Practice	4	1.102	1.77543	-0.669033	1.77359
	non-social exposure 3	Exposure	2	2.504	11	0.419611	0.00380603		non-social exposure 2	Practice	5	1.2705	0.189365	-0.980764	3.39335
	non-social exposure 3	Exposure	3	2.2494	11	0.175223	-0.0414731		non-social exposure 2	Practice	6	1.5903	1.30497	-1.35801	3.74658
	non-social exposure 3	Exposure	4	2.6123	11	0.412806	0.171759		non-social exposure 2	Practice	7	2.0343	0.366053	-0.966615	2.66322
	non-social exposure 3	Exposure	5	2.177	11	0.856252	0.0376459		non-social exposure 3	Practice	1	0	0.9	-1.08048	2.0379
									non-social exposure 3	Practice	2	0.0516	0.962426	-0.747502	2.02747
									non-social exposure 3	Practice	3	0.3097	1.47332	-1	2.67367
									non-social exposure 3	Practice	4	1.4648	1.63694	-1.07037	3.0773
									non-social exposure 3	Practice	5	1.4883	0.0301586	-1.29385	3.07037
									non-social exposure 3	Practice	6	1.7159	1.097	-0.55865	2.93855
									non-social exposure 3	Practice	7	1.4745	0.1	-1	3.55865

## Sheet: Supplementary Figure 1
Hit rate	saline-infused animal 1	saline-infused animal 2	saline-infused animal 3	saline-infused animal 4	saline-infused animal 5	saline-infused animal 6	FA rate	saline-infused animal 1	saline-infused animal 2	saline-infused animal 3	saline-infused animal 4	saline-infused animal 5	saline-infused animal 6	Go trials	saline-infused animal 1	saline-infused animal 2	saline-infused animal 3	saline-infused animal 4	saline-infused animal 5	saline-infused animal 6	Nogo trials	saline-infused animal 1	saline-infused animal 2	saline-infused animal 3	saline-infused animal 4	saline-infused animal 5	saline-infused animal 6	Criterion / Bias	saline-infused animal 1	saline-infused animal 2	saline-infused animal 3	saline-infused animal 4	saline-infused animal 5	saline-infused animal 6
	60	30.4348	90.2174	45	28.5714	54		110	110	110	110	110	110		10	40	92	44	40	32		NaN	NaN	NaN	NaN	NaN	NaN		NaN	NaN	NaN	NaN	NaN	NaN
	100	39.1304	97.9592	94.1176	63.0769	85.5932		110	110	110	110	110	110		20	76	98	43	65	55		NaN	NaN	NaN	NaN	NaN	NaN		NaN	NaN	NaN	NaN	NaN	NaN
	93.4783	87.6923	96.9925	72.093	88.8889	96.4286		110	110	100	110	69.57	71.43		92	65	133	75	112	106		NaN	NaN	22	NaN	23	21		NaN	NaN	-Inf	NaN	-0.866357	-1.18437
	89.7727	93.8144	97.4138	81.3333	91.9643	97.0297		76.19	51.72	76.74	88	80.77	68		88	97	116	96	90	102		21	29	43	25	26	25		-0.990567	-0.791253	-1.33787	-1.03262	-1.13606	-1.17644
	97.2973	96.9697	93.4426	96.875	93.3333	92.053		48	44.12	50	84	73.53	60		111	132	122	117	108	124		25	34	50	50	34	35		-0.938125	-0.864216	-0.754795	-1.42859	-1.065	-0.830996
	96.3636	91.2409	92.1569	96.5812	94.4444	94.2029		48.39	4.35	24	25	50	41.18		110	137	153	159	166	122		31	23	25	44	56	34		-0.877083	0.17785	-0.354701	-0.574016	-0.796607	-0.67456
	100	96.4539	96.9925	95.5975	93.9759	92		30.3	2.71	16.88	24	29.41	60.78		130	141	133	155	130	128		33	35	32	49	34	51		-Inf	0.0596291	-0.460387	-0.499736	-0.505654	-0.839331
	99.1935	NaN	NaN	NaN	95.3846	NaN		3.7	NaN	NaN	NaN	22	NaN		124	NaN	NaN	NaN	122	NaN		27	NaN	NaN	NaN	38	NaN		-0.309674	NaN	NaN	NaN	-0.455577	NaN
	NaN	NaN	NaN	NaN	NaN	NaN		NaN	NaN	NaN	NaN	NaN	NaN		NaN	NaN	NaN	NaN	NaN	NaN		NaN	NaN	NaN	NaN	NaN	NaN		NaN	NaN	NaN	NaN	NaN	NaN
	NaN	NaN	NaN	NaN	NaN	NaN		NaN	NaN	NaN	NaN	NaN	NaN		NaN	NaN	NaN	NaN	NaN	NaN		NaN	NaN	NaN	NaN	NaN	NaN		NaN	NaN	NaN	NaN	NaN	NaN
Hit rate	muscimol-infused animal 1	muscimol-infused animal 2	muscimol-infused animal 3	muscimol-infused animal 4	muscimol-infused animal 5	muscimol-infused animal 6	FA rate	muscimol-infused animal 1	muscimol-infused animal 2	muscimol-infused animal 3	muscimol-infused animal 4	muscimol-infused animal 5	muscimol-infused animal 6	Go trials	muscimol-infused animal 1	muscimol-infused animal 2	muscimol-infused animal 3	muscimol-infused animal 4	muscimol-infused animal 5	muscimol-infused animal 6	Nogo trials	muscimol-infused animal 1	muscimol-infused animal 2	muscimol-infused animal 3	muscimol-infused animal 4	muscimol-infused animal 5	muscimol-infused animal 6	Criterion / Bias	muscimol-infused animal 1	muscimol-infused animal 2	muscimol-infused animal 3	muscimol-infused animal 4	muscimol-infused animal 5	muscimol-infused animal 6
	21.5385	32.2581	46.6667	35	25	33		110	110	110	110	110	110		13	31	15	12	17	12		NaN	NaN	NaN	NaN	NaN	NaN		NaN	NaN	NaN	NaN	NaN	NaN
	47.7778	64.5161	30.7692	85.7143	66.6667	46.6667		110	110	110	110	110	110		18	31	13	7	12	30		NaN	NaN	NaN	NaN	NaN	NaN		NaN	NaN	NaN	NaN	NaN	NaN
	44.2857	48	77.1429	54.5455	50	70.5882		110	110	110	110	110	110		28	50	35	22	22	34		NaN	NaN	NaN	NaN	NaN	NaN		NaN	NaN	NaN	NaN	NaN	NaN
	65.7895	62.069	62.069	64.5161	53.8462	58.8235		110	110	110	110	110	110		38	38	18	31	26	51		NaN	NaN	NaN	NaN	NaN	NaN		NaN	NaN	NaN	NaN	NaN	NaN
	60.7843	75	71.4286	82.4742	71.875	85.5932		28.57	110	110	110	110	110		51	4	14	97	32	118		7	NaN	NaN	NaN	NaN	NaN		0.146145	NaN	NaN	NaN	NaN	NaN
	86.3014	75	83.3333	88.7755	85.2632	96.4286		70.59	110	110	75	110	92.86		73	0	24	98	95	112		17	NaN	NaN	12	NaN	28		-0.817704	NaN	NaN	-0.944582	NaN	-1.6341
	96.3303	94.7368	95.5056	92.9825	95.2941	97.0297		78.1	110	110	66.67	95	76.92		109	38	89	114	85	101		21	NaN	NaN	21	20	26		-1.28297	NaN	NaN	-0.952654	-1.65946	-1.3107
	92.562	92.8571	92.5926	99.0909	90.5983	92.053		36.36	100	83.87	88.68	86.79	50		121	70	81	110	117	151		22	4	31	53	53	38		-0.547536	-Inf	-1.21762	-1.78579	-1.21647	-0.704323
	93.6937	80.4878	95.8333	94.3262	97.0588	94.2029		59.26	70	50	54.17	72.97	44.12		111	41	96	141	102	138		27	10	20	48	37	34		-0.881898	-0.691788	-0.86583	-0.843739	-1.25071	-0.712055
	96.5517	83.7209	97.1223	96.7742	97.9866	92		25	48.65	18.18	37.25	38.46	48.33		87	129	139	186	149	150		24	37	33	51	39	60		-0.572076	-0.474603	-0.495276	-0.761679	-0.878784	-0.681599

## Sheet: Supplementary Figure 2
Histology images (see Methods)
Gerbil atlas extracted from Radtke-Schuller et al. 2016

## Sheet: Supplementary Figure 3
Hit rate	social observer 1	social observer 2	social observer 3	social observer 4	social observer 5	social observer 6	FA rate	social observer 1	social observer 2	social observer 3	social observer 4	social observer 5	social observer 6	Criterion /Bias	social observer 1	social observer 2	social observer 3	social observer 4	social observer 5	social observer 6
	42.8571	55.2632	46.1538	32.3529	56	42		110	110	110	110	110	110		NaN	NaN	NaN	NaN	NaN	NaN
	30.9091	75.8621	81.9444	59.0164	61.7021	78		110	110	110	110	110	110		NaN	NaN	NaN	NaN	NaN	NaN
	60.7595	50	97.4359	92.9688	94.6757	88.3495		46.67	110	91.18	69.23	78	78		-0.0947442	NaN	-1.65052	-0.987926	-1.19319	-0.982417
	61.1111	95.9677	94.2308	86.2069	98.5816	86.5169		23.53	37.5	50	32	68	68		0.219644	-0.714155	-0.787224	-0.310982	-1.32993	-0.78577
	76.087	97.6744	95.9184	82.5	97.0414	85.7143		36.36	66.67	19.05	19.2	28	28		-0.180126	-1.21077	-0.43262	-0.0320197	-0.652036	-0.242365
	79.085	100	93.6937	94.8276	97	96.5517		34.78	29.51	7.41	27.2	24.8	24.8		-0.209054	-Inf	-0.04182	-0.510794	-0.599998	-0.568923
	80	99.1935	NaN	95.302	99.1935	90.6542		23.81	20	NaN	12.03	17	17		-0.0645968	-0.78217	NaN	-0.25069	-0.725898	-0.182796
	90.9091	NaN	NaN	NaN	NaN	94.6429		13.16	NaN	NaN	NaN	NaN	13.16		-0.108159	NaN	NaN	NaN	NaN	-0.246157
	92.8571	NaN	NaN	NaN	NaN	95.5556		21.74	NaN	NaN	NaN	NaN	13.16		-0.342113	NaN	NaN	NaN	NaN	-0.291217
	NaN	NaN	NaN	NaN	NaN	NaN		NaN	NaN	NaN	NaN	NaN	NaN		NaN	NaN	NaN	NaN	NaN	NaN
Hit rate	non-social exposure 1	non-social exposure 2	non-social exposure 3	non-social exposure 4	non-social exposure 5		FA rate	non-social exposure 1	non-social exposure 2	non-social exposure 3	non-social exposure 4	non-social exposure 5		Criterion /Bias	non-social exposure 1	non-social exposure 2	non-social exposure 3	non-social exposure 4	non-social exposure 5
	29.0909	47	57.971	17.971	15			110	110	110	110	110			NaN	NaN	NaN	NaN	NaN
	59.0909	45	66.1017	26.1017	40			110	110	110	110	110			NaN	NaN	NaN	NaN	NaN
	54.7368	64.2857	64.2857	54.2857	52.7			110	110	110	110	110			NaN	NaN	NaN	NaN	NaN
	94.5736	63.7795	71.2963	41.2963	66.9			94.12	110	110	110	110			-1.58489	NaN	NaN	NaN	NaN
	97.8571	60	96.5753	46.5753	74.6757			88.46	110	100	110	98			-1.6117	NaN	-Inf	NaN	-1.35903
	96.6216	97.0149	95.4887	75.4887	88.5816			73.08	100	86.67	110	72			-1.22156	-Inf	-1.40257	NaN	-0.893707
	91.5663	95.2	98.0769	78.0769	87.0414			66.67	94.44	100	92	70			-0.903648	-1.62869	-Inf	-1.08993	-0.826375
	99.3421	98.8235	95.8333	85.8333	92.5816			46.94	90.91	87.72	69.57	45			-1.20134	-1.79998	-1.44638	-0.792466	-0.659829
	99.3421	98.0392	96.5517	96.5517	90.0414			42.94	57.14	75	42.86	30			-1.15078	-1.12093	-1.24657	-0.819351	-0.379757
	95	92.6174	90.6542	96.1429	92.6174			32.29	48.39	58.62	18.75	30.43			-0.592624	-0.703754	-0.768769	-0.440184	-0.467901
	NaN	98.5294	94.6429	93.9825	98.6174			NaN	47.17	63.33	10	22.58			NaN	-1.05346	-0.97589	-0.135877	-0.724719
	NaN	97.1429	95.5556	98.1429	98			NaN	33.33	52.17	5.26	26.67			NaN	-0.735702	-0.877857	-0.232025	-0.715462
	NaN	92.9825	88.3495	NaN	NaN			NaN	50	20	NaN	NaN			NaN	-0.737244	-0.17551	NaN	NaN
	NaN	89.6825	86.5169	NaN	NaN			NaN	28.13	0	NaN	NaN			NaN	-0.342341	Inf	NaN	NaN
	NaN	95.2941	NaN	NaN	NaN			NaN	32	NaN	NaN	NaN			NaN	-0.603183	NaN	NaN	NaN

## Sheet: Supplementary Figure 4
Data from Figure 2 (current study)			Data extracted from Paraouty et al. 2020
	Average	Standard error		Average
	NaN	NaN		NaN
	NaN	NaN		0.366633
	0.59584	0.114332		0.37715
	1.23357	0.210153		1.06936
	1.8464	0.273662		1.7152
	2.1839	0.264882		2.21155
	2.60544	0.304463		2.41003
	2.41345	0.0234693		2.20355
	NaN	NaN		NaN
	NaN	NaN		NaN
	Average	Standard error		Average
	NaN	NaN		NaN
	NaN	NaN		NaN
	NaN	NaN		NaN
	0.0401	0		0.40895
	0.445733	0.181814		0.662233
	0.548875	0.17313		1.07238
	0.4863	0.408248		1.17078
	0.94368	0.264242		1.36827
	1.74054	0.223903		1.88515
	1.9327	0.816497		2.3545
	2.09603	0.297967		2.43163
	2.36557	0.263788		2.41037
	1.7544	1.22474		NaN
	2.29575	0.261511		NaN
	2.1126	0		NaN

## Sheet: Supplementary Figure 5
	EARLY Go cells	EARLY Nogo cells	LATE Go cells	LATE Nogo cells	PRACTICE Go cells	PRACTICE Nogo cells
social observer 1	45	60	60.9	44	60	35
social observer 2	38	55	50.9	50	78	30
social observer 3	39	72.5	48.5	38	70	43.1
social observer 4	48	52.5	56	49	59	35
social observer 5	38	57.5	59.5	40	55	42
social observer 6	41	52.8	58.4	44	50.9	41.9
Average	41.5	58.3833	55.7	44.1667	62.15	37.8333
Standard deviation	4.13521	7.48209	4.97474	4.75044	10.0506	5.27358
	EARLY Go cells	EARLY Nogo cells	LATE Go cells	LATE Nogo cells	PRACTICE Go cells	PRACTICE Nogo cells
non-social exposure 1	45.8	58	50.9	48.7	57	35
non-social exposure 2	44.5	55	42.9	55.9	78	33
non-social exposure 3	37.5	62.5	65.5	62	52.5	43.1
non-social exposure 4	48.8	52.5	33.1	49.9	59	38.8
non-social exposure 5	38	57.5	38.8	52.8	60	43.5
Average	42.92	57.1	46.24	53.86	61.3	38.68
Standard deviation	4.97363	3.73162	12.5681	5.33507	9.76985	4.70606

[truncated: 2 more sheets: Supplementary Figure 6, Supplementary Figure 7]
